# Supplementary material for: Composition Characterization of Crossostephium chinense Leaf Essential Oil and Its Anti-Inflammatory Activity Mechanisms
Source: Plants (Basel). 2024 Sep 6;13(17):2506. doi: 10.3390/plants13172506 (PMC11397578; doi:10.3390/plants13172506)
Supplement: Supplementary file 1 [file plants-13-02506-s001.zip]

Archive with 1 entries (1 files):
- plants-3192947-supplementary.pdf
